# Supplementary material for: Combining global land cover datasets to quantify agricultural expansion into forests in Latin America: Limitations and challenges
Source: PLoS One. 2017 Jul 13;12(7):e0181202. doi: 10.1371/journal.pone.0181202 (PMC5509295; doi:10.1371/journal.pone.0181202)
Supplement: S1 Table — (XLSX) [file pone.0181202.s001.xlsx]

## Sheet: Sheet1
S1 Table. Overview of land cover, land use, and forest loss datasets considered for this study.
	Dataset name	Publication	Time period	Spatial resolution	Geographic extent	Classifiction	Overall accuracy	Reason for not using
Land cover datasets
	MODIS Land Cover Type Yearly L3 Global 500 m SIN Grid MCD12Q1	Friedl MA, Sulla-Menashe D, Tan B, Schneider A, Ramankutty N, Sibley A, et al. MODIS Collection 5 global land cover: Algorithm refinements and characterization of new datasets. Remote Sensing of Environment. 2010;114(1):168-82. doi: http://dx.doi.org/10.1016/j.rse.2009.08.016.	2001–2012, annual	500 m	Global	Several. Primary: 17 IGBP classes.		Spatial resolution
	Global Land Cover by National Mapping Organizations (GLCNMO)	Tateishi R, Uriyangqai B, Al-Bilbisi H, Ghar MA, Tsend-Ayush J, Kobayashi T, et al. Production of global land cover data – GLCNMO. International Journal of Digital Earth. 2011;4(1):22-49. doi: 10.1080/17538941003777521.	2003?	0.5– 1 km				Spatial resolution, time period.
	ESA GlobCover Land Cover Maps 2009	Bontemps S, Defourny P, Bogaert E, Arino O, Kalogirou V, Perez J. GLOBCOVER 2009 - Products description and validation report 2011 [Last access date: 2017-03-23]. Available from: http://due.esrin.esa.int/files/GLOBCOVER2009_Validation_Report_2.2.pdf.	2009	300 m				Spatial resolution
	GLC-SHARE (FAO)	Latham J, Cumani R, Rosati I, Bloise M. Global land cover share (GLC-SHARE) database beta-release version 1.0-2014. FAO: Rome, Italy. 2014.	Very mixed (1990–2012)	1 km				Time period, spatial resolution
	GlobeLand30 land cover	Chen J, Chen J, Liao A, Cao X, Chen L, Chen X, et al. Global land cover mapping at 30 m resolution: A POK-based operational approach. ISPRS Journal of Photogrammetry and Remote Sensing. 2015;103:7-27. doi: http://dx.doi.org/10.1016/j.isprsjprs.2014.09.002.	2010 (80% from 2009 - 2011), 2000	30 m	Global	10 land cover classes	>80%
	GeoSUR	Giri C, Pengra B, Long J, Loveland TR. Next generation of global land cover characterization, mapping, and monitoring. International Journal of Applied Earth Observation and Geoinformation. 2013;25:30-7. doi: http://dx.doi.org/10.1016/j.jag.2013.03.005.		30 m	Latin America	5 land cover classes		Classes too coarse for purpose of this paper
	FROM-GLC	Gong P, Wang J, Yu L, Zhao Y, Zhao Y, Liang L, et al. Finer resolution observation and monitoring of global land cover: first mapping results with Landsat TM and ETM+ data. International Journal of Remote Sensing. 2013;34(7):2607-54. doi: 10.1080/01431161.2012.748992.	(1984-2011)	30 m	Global	Hierarchical	<65%	Overall accuracy
	SERENA land cover map	Blanco PD, Colditz RR, López Saldaña G, Hardtke LA, Llamas RM, Mari NA, et al. A land cover map of Latin America and the Caribbean in the framework of the SERENA project. Remote Sensing of Environment. 2013;132:13-31. doi: http://dx.doi.org/10.1016/j.rse.2012.12.025.	2008	500 m	Latin America and Caribbean	22 land cover classes (incl. Cropland and grassland classes)	84% (includes layer with per-pixel confidence estimate)	Spatial resolution
Land use/Crops/Pasture etc.
	Dataset name	Publication	Time period	Spatial resolution	Geographic extent	Classifiction	Overall accuracy	Reason for not using
	EarthStat Agricultural Lands in the Year 2000 (M3-Cropland and M3-Pasture Data)	Ramankutty N, Evan AT, Monfreda C, Foley JA. Farming the planet: 1. Geographic distribution of global agricultural lands in the year 2000. Global Biogeochemical Cycles. 2008;22(1):n/a-n/a. doi: 10.1029/2007GB002952.	2000 (1997-2003)	10 km		Pasture area fraction (of grid cell) + cropland area fraction		Time period, spatial resolution
	EarthStat Global Harvested Area and Yield for 175 Crops	Monfreda C, Ramankutty N, Foley JA. Farming the planet: 2. Geographic distribution of crop areas, yields, physiological types, and net primary production in the year 2000. Global Biogeochemical Cycles. 2008;22(1):n/a-n/a. doi: 10.1029/2007GB002947.	2000 (1997-2003)	10 km				Time period, spatial resolution
	IIASA-IFPRI cropland percentage map	Fritz S, See L, McCallum I, You L, Bun A, Moltchanova E, et al. Mapping global cropland and field size. Glob Change Biol. 2015;21(5):1980-92. doi: 10.1111/gcb.12838.	2005	1 km				Time period, spatial resolution
	MODIS-derived cropland probability layer	Pittman K, Hansen MC, Becker-Reshef I, Potapov PV, Justice CO. Estimating Global Cropland Extent with Multi-year MODIS Data. Remote Sensing. 2010;2(7):1844. PubMed PMID: doi:10.3390/rs2071844.	One joint for 2000-2008	250 m				Time period, spatial resolution
	Geowiki livestock distribution	Robinson TP, Wint GRW, Conchedda G, Van Boeckel TP, Ercoli V, Palamara E, et al. Mapping the Global Distribution of Livestock. PLoS ONE. 2014;9(5):e96084. doi: 10.1371/journal.pone.0096084.	2006 (although varies - most 2000 and later)	1 km		heads/km2 of cattle, sheep, goats, pigs, chicken, ducks.		Time period, spatial resolution
	Gridded Livestock of the World 2007 (FAO)	Robinson TP, Franceschini G, Wint W. The Food and Agriculture Organization’s gridded livestock of the world. Vet Ital. 2007;43(3):745-51.		5 km				Spatial resolution
	Global land use 2000	Erb K-H, Gaube V, Krausmann F, Plutzar C, Bondeau A, Haberl H. A comprehensive global 5 min resolution land-use data set for the year 2000 consistent with national census data. Journal of Land Use Science. 2007;2(3):191-224. doi: 10.1080/17474230701622981.	2000	10 km		5 land use classes (incl. percent cropland and grazing land)		Spatial resolution, time period.
Forest loss
	Dataset name	Publication	Time period	Spatial resolution	Geographic extent	Classifiction	Overall accuracy	Reason for not using
	Global Forest Change (GFC) tree cover loss	Hansen MC, Potapov PV, Moore R, Hancher M, Turubanova SA, Tyukavina A, et al. High-Resolution Global Maps of 21st-Century Forest Cover Change. Science. 2013;342(6160):850-3. doi: 10.1126/science.1244693.	2001 - 2014, annual	30 m	Global	Year of forest loss
	Terra-i		2004-2015, yearly	250 m	Latin America	Timing of vegetation change (gain or loss)		Spatial resolution
	Global, Landsat-based forest-cover change from 1990 to 2000	Kim D-H, Sexton JO, Noojipady P, Huang C, Anand A, Channan S, et al. Global, Landsat-based forest-cover change from 1990 to 2000. Remote Sensing of Environment. 2014;155:178-93. doi: http://dx.doi.org/10.1016/j.rse.2014.08.017.	1990 - 2000				89% total (<50% for forest loss)	Time period, accuracy of forest loss
	Determination of tropical deforestation rates from 1990 to 2010	Achard F, Beuchle R, Mayaux P, Stibig H-J, Bodart C, Brink A, et al. Determination of tropical deforestation rates and related carbon losses from 1990 to 2010. Glob Change Biol. 2014;20(8):2540-54. doi: 10.1111/gcb.12605.	1990 - 2000 and 2000 - 2010	30 m	Tropics, sample of 4000 units of 10 910 km size			Spatial coverage
