# Supplementary material for: Combining global land cover datasets to quantify agricultural expansion into forests in Latin America: Limitations and challenges
Source: PLoS One. 2017 Jul 13;12(7):e0181202. doi: 10.1371/journal.pone.0181202 (PMC5509295; doi:10.1371/journal.pone.0181202)
Supplement: S2 Table — (XLSX) [file pone.0181202.s002.xlsx]

## Sheet: ProportionGFC_AccountedFor
S2 Table. Amount and share of GFC forest loss that could be attributed to a post-loss GlobeLand30 land cover class per year.
GFC year	Attributed Forest Loss (Mha)	Total Forest Loss (Mha)	Included
2001	4.19489	4.19489	1
2002	4.89323	4.89323	1
2003	4.76952	4.76952	1
2004	5.75043	5.75043	1
2005	5.58432	5.58432	1
2006	3.94498	4.52743	0.87135
2007	3.80725	4.98731	0.763388
2008	3.18349	5.01944	0.634231
2009	1.48946	4.10887	0.362498
2010	0.496521	5.21531	0.0952046
2011	0.0171257	4.26098	0.0040192
Total (2001-2011)	38.1312	53.3117	0.71525
