# Supplementary material for: Combining global land cover datasets to quantify agricultural expansion into forests in Latin America: Limitations and challenges
Source: PLoS One. 2017 Jul 13;12(7):e0181202. doi: 10.1371/journal.pone.0181202 (PMC5509295; doi:10.1371/journal.pone.0181202)
Supplement: S3 Table — Total GFC forest loss 2001–2011 per country (for the 11 countries with most forest loss) and share of this for which a post-loss land cover could be assessed. Area and share per each post-loss land cover class per country. (XLSX) [file pone.0181202.s003.xlsx]

## Sheet: TopForestLoss_MhaPerClass
S3 Table. Post-loss GlobeLand30 land cover, and total and attributed 2001–2011 Global Forest Change forest loss per country.
	Brazil	Argentina	Paraguay	Bolivia	Colombia	Mexico	Peru	Venezuela	Chile	Guatemala	Nicaragua
Total forest loss (Mha)	31.4631	3.94735	3.39326	2.75449	2.29984	2.09698	1.28975	1.13411	1.06803	0.816784	0.789232
Attributed forest loss (Mha)	23.3895	2.46892	2.22364	1.36475	1.64904	1.58397	0.808072	0.80105	0.916458	0.63309	0.673281
Percent Included	0.743397	0.625462	0.655311	0.495464	0.717024	0.755358	0.626534	0.706327	0.858079	0.7751	0.853085
Post-loss land cover (Mha)
Grassland	11.0348	0.221511	0.206496	0.220696	0.355846	0.161955	0.103725	0.188237	0.145177	0.123381	0.0841718
Cultivated	4.82055	1.57518	1.25494	0.574914	0.0905234	0.237287	0.050664	0.0746628	0.0874441	0.137021	0.00615501
Shrubland	1.90599	0.104159	0.163154	0.056624	0.068377	0.0848563	0.036882	0.0636012	0.224359	0.0262178	0.00351297
Other	0.323569	0.0389662	0.00955423	0.039943	0.0431685	0.0296695	0.0932802	0.0215404	0.0129917	0.00320289	0.00108414
Forest	5.30466	0.529101	0.58949	0.472575	1.09112	1.07021	0.523521	0.453009	0.446487	0.343267	0.578357
Share of post-loss land cover
GrasslandPercent	0.471782	0.0897197	0.0928641	0.161712	0.21579	0.102246	0.128361	0.234988	0.15841	0.194887	0.125017
CultivatedPercent	0.206099	0.638005	0.564365	0.421259	0.0548947	0.149805	0.0626973	0.0932061	0.0954153	0.216433	0.00914181
ShrublandPercent	0.081489	0.0421882	0.0733724	0.0414903	0.0414648	0.0535718	0.045642	0.0793973	0.244811	0.0414125	0.00521769
OtherPercent	0.0138339	0.0157827	0.00429666	0.0292675	0.026178	0.0187311	0.115435	0.0268902	0.0141759	0.00505914	0.00161023		The 12% attributed to “Other” for Peru is primarily Wetland (and some Water bodies).
ForestPercent	0.226796	0.214305	0.265101	0.346272	0.661672	0.675646	0.647864	0.565519	0.487187	0.542208	0.859013
Adjusted to total forest loss (Mha)
GrasslandAdjusted	14.8437	0.354155	0.315112	0.445434	0.496283	0.214408	0.165554	0.266501	0.169188	0.159181	0.0986676
CultivatedAdjusted	6.48449	2.51843	1.91504	1.16035	0.126249	0.314139	0.0808639	0.105706	0.101907	0.176779	0.007215
ShrublandAdjusted	2.56389	0.166532	0.248972	0.114285	0.0953623	0.112339	0.0588668	0.090045	0.261467	0.0338251	0.00411797
OtherAdjusted	0.435258	0.0622998	0.0145797	0.0806172	0.0602051	0.0392788	0.148883	0.0304963	0.0151404	0.00413223	0.00127085
ForestAdjusted	7.13571	0.845936	0.899558	0.953803	1.52174	1.41682	0.835583	0.641358	0.520333	0.442867	0.67796
