# Supplementary material for: Combining global land cover datasets to quantify agricultural expansion into forests in Latin America: Limitations and challenges
Source: PLoS One. 2017 Jul 13;12(7):e0181202. doi: 10.1371/journal.pone.0181202 (PMC5509295; doi:10.1371/journal.pone.0181202)
Supplement: S4 Table — Within the common extent of the datasets. (XLSX) [file pone.0181202.s004.xlsx]

## Sheet: PRODES_GFC_crosstab
S4 Table. Cross-tabulation of GFC forest loss (G) and PRODES deforestation (P) (in Mha). Within the common extent of the datasets.
	G 2001	G 2002	G 2003	G 2004	G 2005	G 2006	G 2007	G 2008	G 2009	G 2010	G 2011	G 2012	G 2013	G 2014	G NA	Sum:
P 2001	0.585929	0.101239	0.0633441	0.0659778	0.06516	0.0376089	0.026844	0.0286234	0.0139301	0.0272474	0.0177232	0.0185688	0.0109589	0.0127108	1.04391	2.11978
P 2002	0.168127	0.916103	0.103091	0.139452	0.137373	0.0694674	0.0402838	0.0563363	0.0229208	0.0461406	0.0330679	0.0367718	0.0133165	0.0152524	0.867609	2.66531
P 2003	0.0440846	0.281541	0.857827	0.119427	0.162171	0.0753821	0.0467568	0.0536767	0.0275878	0.0469477	0.0321751	0.0347305	0.0119471	0.0134462	0.682193	2.48989
P 2004	0.0741128	0.152377	0.298256	1.06295	0.192751	0.130414	0.0805768	0.0865724	0.0478249	0.0759668	0.0485983	0.049056	0.0140396	0.016984	0.938358	3.26883
P 2005	0.025379	0.0543842	0.0833369	0.296905	0.869271	0.147013	0.104161	0.095715	0.0479239	0.0776173	0.0461641	0.0472777	0.0126513	0.0149972	0.626199	2.549
P 2006	0.0132188	0.0245157	0.028443	0.077089	0.106286	0.42185	0.0519308	0.0569239	0.0339755	0.0445883	0.0270089	0.0268382	0.0086865	0.0100464	0.382689	1.31409
P 2007	0.0123463	0.0196545	0.022363	0.0525611	0.0679293	0.20876	0.387554	0.0825277	0.0542057	0.0673053	0.0414761	0.0401188	0.0110106	0.013565	0.443067	1.52445
P 2008	0.00885913	0.0162157	0.0181843	0.033864	0.0401872	0.0751619	0.148292	0.263106	0.0467774	0.0851701	0.0458464	0.0460831	0.0124034	0.0143657	0.434724	1.28924
P 2009	0.00582868	0.00823344	0.00782128	0.0150012	0.0200045	0.0292531	0.0320013	0.0869567	0.133037	0.0493291	0.030853	0.0384818	0.00792878	0.0108606	0.236876	0.712467
P 2010	0.00452168	0.00661986	0.00619985	0.0117633	0.0158548	0.0197929	0.0204306	0.0343686	0.0612634	0.153051	0.0270619	0.0308246	0.00795518	0.0103521	0.270742	0.680802
P 2011	0.00379387	0.00463478	0.00461238	0.0091735	0.0127777	0.0148705	0.016856	0.020196	0.0202683	0.0867159	0.121938	0.0361657	0.00893744	0.00846048	0.183121	0.552521
P 2012	0.00186	0.00281559	0.00260147	0.00464999	0.00714455	0.00784438	0.0101174	0.0110676	0.00989322	0.0285646	0.0562418	0.160298	0.0206921	0.0140593	0.158334	0.496184
P 2013	0.00209607	0.0027034	0.00296235	0.00480528	0.00706153	0.00814747	0.0100193	0.0101025	0.00951048	0.0235607	0.025067	0.111691	0.149816	0.0319708	0.173438	0.572952
P 2014	0.00150038	0.00233559	0.00231697	0.00374801	0.00562814	0.00654513	0.00731447	0.00755728	0.00729211	0.0155605	0.0128811	0.0258525	0.0696599	0.183671	0.135489	0.487351
P NA	0.94736	1.01723	0.872447	0.987441	0.968515	0.792984	0.749022	0.691228	0.579215	0.919389	0.659354	1.00674	0.817399	1.06118	NA	12.0695
Sum:	1.89902	2.6106	2.37381	2.8848	2.67812	2.04509	1.73216	1.58496	1.11563	1.74715	1.22546	1.7095	1.1774	1.43193	6.57675
Total PRODES	20.7229	Mha
Total GFC	26.2156	Mha
