# Supplementary material for: Combining global land cover datasets to quantify agricultural expansion into forests in Latin America: Limitations and challenges
Source: PLoS One. 2017 Jul 13;12(7):e0181202. doi: 10.1371/journal.pone.0181202 (PMC5509295; doi:10.1371/journal.pone.0181202)
Supplement: S5 Table — Cross-tabulations for all land cover/use classes (Mha). Both for all pixels within the common extent (except those where GFC and/or PRODES show forest loss between the timing of TerraClass and GlobeLand30) and exclusively for pixels following GFC forest loss. (XLSX) [file pone.0181202.s005.xlsx]

## Sheet: All_pixels
S5 Table. Full cross-tabulations between GlobeLand30-2010 and TerraClass 2010 land cover/use classes (Mha). For all pixels within the common extent, except those where Global Forest Change and/or PRODES show forest loss between the timing of TerraClass and GlobeLand30.
GlobeLand30 class (right) TerraClass class (down)	Artificial surfaces	Bareland	Cultivated	Forest	Grassland	Shrubland	Water bodies	Wetland
AGRICULTURA_ANUAL	0.0108161	0.00102885	2.83147	0.128985	0.367505	0.055494	0.00118924	0.00435793
AREA_NAO_OBSERVADA	0.00992374	0.0011291	0.0543187	1.32758	1.40321	0.149161	0.00983265	0.186546
AREA_URBANA	0.238417	0.000340685	0.00757543	0.043315	0.0852782	0.00718587	0.00164006	0.00510162
DESFLORESTAMENTO_2010	6.21454e-06	2.81678e-07	0.000841142	0.00905869	0.00480904	9.11083e-05	4.02083e-06	2.20792e-05
FLORESTA	0.0146249	0.0247538	0.135603	288.58	2.28735	2.85335	0.796176	18.3234
HIDROGRAFIA	0.00265147	0.0175615	0.00494238	0.65472	0.269851	0.0327257	7.29271	1.61103
MINERACAO	0.00889641	0.000522875	0.00124667	0.0144391	0.0437348	0.00603162	0.00199391	0.00423377
MOSAICO_DE_OCUPACOES	0.00944853	0.00213628	0.0267232	0.66967	0.564565	0.0449402	0.00683049	0.0395759
NAO_FLORESTA	0.154448	0.0471145	10.9015	14.0153	16.666	23.0543	0.601496	10.7008
OUTROS	0.00282157	0.000603134	0.00297011	0.0572514	0.0509827	0.0298743	0.0181163	0.0486232
PASTO_COM_SOLO_EXPOSTO	0.000404589	5.32342e-06	0.000465964	0.00102505	0.026041	0.000528448	2.3178e-05	0.000747161
PASTO_LIMPO	0.0851675	0.00450031	3.60547	1.61612	22.091	1.31786	0.0175849	0.0699907
PASTO_SUJO	0.0120284	0.00113147	0.10582	0.685006	3.17548	0.365551	0.00527006	0.0374453
REFLORESTAMENTO	0.00041469	5.66207e-06	0.0120189	0.105099	0.0625175	0.00409515	9.78713e-05	0.000127693
REGENERACAO_COM_PASTO	0.0076971	0.00177767	0.0769666	1.40463	2.24949	0.377832	0.00594769	0.0406577
VEGETACAO_SECUNDARIA	0.0182134	0.00495908	0.25293	8.03852	2.99506	1.18456	0.0318318	0.327498

## Sheet: ForestLoss_pixels
S5 Table. Full cross-tabulations between GlobeLand30-2010 and TerraClass 2010 land cover/use classes (Mha). Following Global Forest Change (Hansen et al. (2013)) forest loss 2001-2009 (and where forest loss occurred prior to the timing of the land cover data).
GlobeLand30 class (right) TerraClass class (down)	Artificial surfaces	Bareland	Cultivated	Forest	Grassland	Shrubland	Water bodies	Wetland
AGRICULTURA_ANUAL	0.0017443	0.000664828	1.08912	0.0362738	0.100812	0.0153137	5.60074e-05	0.000755736
AREA_NAO_OBSERVADA	0.00067662	9.96033e-05	0.020006	0.145527	0.364695	0.0250971	0.000106137	0.00289087
AREA_URBANA	0.00810108	1.82699e-05	0.00045601	0.00339099	0.00664911	0.0005095	4.60253e-05	0.000217402
DESFLORESTAMENTO_2010	8.81104e-05	7.6026e-05	0.00321333	0.0497733	0.0495165	0.00544245	3.59339e-05	0.00199021
FLORESTA	0.00317144	0.00179312	0.0549366	0.719677	0.613861	0.109657	0.0041167	0.0500954
HIDROGRAFIA	6.54965e-05	5.50139e-05	0.000151311	0.00957866	0.00917985	0.000655711	0.00974986	0.0102584
MINERACAO	0.00325198	0.000155309	3.79409e-05	0.00158894	0.00412567	0.000540857	0.000208424	0.000466914
MOSAICO_DE_OCUPACOES	0.00104322	0.000945836	0.0120476	0.127977	0.170741	0.00891993	0.000234506	0.00468194
NAO_FLORESTA	0.00314596	0.00154227	0.693035	0.178629	0.427252	0.307311	0.00737695	0.0693749
OUTROS	0.000561353	1.09862e-05	0.000479455	0.00380469	0.00647057	0.00143168	0.00061255	0.00151956
PASTO_COM_SOLO_EXPOSTO	0.000123139	0	1.44694e-06	0.000256923	0.0138194	0.00010804	1.50414e-07	4.16247e-05
PASTO_LIMPO	0.00621254	0.000725015	0.511172	0.48531	5.75918	0.197043	0.00127947	0.0114403
PASTO_SUJO	0.00106017	9.15409e-05	0.0321712	0.160854	0.908042	0.0540361	0.000228292	0.00357412
REFLORESTAMENTO	6.87241e-05	2.37245e-06	0.00283032	0.0568247	0.0228344	0.00089202	9.16739e-06	8.43142e-06
REGENERACAO_COM_PASTO	0.000743807	0.000158063	0.0268957	0.296736	0.741241	0.0661874	0.000212059	0.00326054
VEGETACAO_SECUNDARIA	0.00190952	0.00106458	0.0610553	0.731382	0.714107	0.103825	0.00059801	0.0140578
